# Supplementary material for: Prevalence and associated factors of HIV among female sex workers in Eastern and Southern Africa: Systematic review and meta-analysis
Source: PLoS One. 2024 Dec 2;19(12):e0313868. doi: 10.1371/journal.pone.0313868 (PMC11611193; doi:10.1371/journal.pone.0313868)
Supplement: S2 File — (XLSX) [file pone.0313868.s002.xlsx]

## Sheet: Sheet1
Author	Year	Setting	Country	Region	Design	Sample_size	HIV_Positive	Risk of bias	HIV_Negative	Prevalence	LCIp	UCIp	Medianduration_sex work_year	Client_volume_week	age>35	LCIage>35	UCIage>35	age25-34	LCIage25-34	UCIage25-34	ageatfsex<18	LCIageatfsex	UCIageatfsex	married(refsingle)	LCImarried	UCImarried	divorced	LCIdivorced	UCIdivorced	widowed	LCIwidowed	UCIwidowed	educ(no)	LCIeduc	UCIeduc	eduprimary	LCIeduprimary	UCIeduprimary	edusec	LCiedusec	UCIedusec	cb(yes)	condomless_sex	LCIcondomless_sex	UCIcondomless_sex	LCIcb	UCIcb	STI(yes)	LCISTI
Abdella	2022	Community	Ethiopia	East Africa	cross-sectional	6085	1138	Low	4947	18.7	17.8	19.7			8.1	6.1	10.3	3.6	3	4.3	1.4	1.2	1.6	1.5	1	2.1	1.5	1.3	1.8	2.2	1.6	2.9	2	1.5	2.4	1.3	1.1	1.6				1.5				1.2	1.7	1.3	1.1
Afzal	2017	Health facility	South Africa	Southern Africa	cross-sectional	97	32	Moderate	63	33	NR	NR
Alemu	2022	Community	Ethiopia	East Africa	cross-sectional	381	76	Low	305	19.9	16	24.4																														0.68				0.37	1.25
Ali	2022	Community	Zimbabwe	East Africa	cross-sectional	9906	4724	Low	5182	47.7	NR	NR
Amogne	2021	Community	Ethiopia	East Africa	cross-sectional	4900	1172	Low	3728	24	NR	NR
Ashu	2021	Community	Ethiopia	East Africa	cross-sectional	276	34	Low	242	12.3	8.7	15.6
Augusto	2016	Community	Mozambique	East Africa	cross-sectional	1240	341	Low	899	27.5	NR	NR
Beattie	2024	Community	Kenya	East Africa	cross-sectional	1003	257	Low	746	28	NR	NR			11.41	6.22	20.94	3.9	2.07	7.35				1.37	0.89	2.09
Bolo	2023	Community	South Sudan	East Africa	cross-sectional	1284	146	Low	1138	11.4	9.3	13.4
Bossard	2022	Community	Malawi	East Africa	cross-sectional	363	191	Low	172	52.6	47.3	57.6
Cafo	2023	Community	Ethiopia	East Africa	cross-sectional	91	8	Moderate	83	8.8	NR	NR
Chabata	2019	Community	Zimbabwe	East Africa	cross-sectional	656	236	Low	420	36	NR	NR
Chanzu	2015	Community	Kenya	East Africa	cross-sectional	280	92	Low	188	32.9	NR	NR
Choudhry	2015	Community	Uganda	East Africa	cross-sectional	104	12	Low	92	11.5	NR	NR
Coetzee	2017	Community	South Africa	Southern Africa	cross-sectional	508	272	Low	236	53.6	47.5	59.9
Doshi	2018	Community	Uganda	East Africa	cross-sectional	1492	485	Low	1007	31.4	29	33.7	2
Eakle	2017	Health facility	South Africa	Southern Africa	cohort	692	339	Moderate	353	49	NR	NR
Faini	2022	Health facility	Tanzania	East Africa	cohort	773	59	Low	714	7.6	5.8	9.7			6.04	2.75	13.27	3.68	1.75	7.75				1.56	0.38	6.51	3.88	2.29	6.6				5.56	2.04	14.3													1.05	0.38
Gelan	2023	Health facility	Ethiopia	East Africa	cross-sectional	297	50	Low	247	16.8	NR	NR
Bugssa	2015	Community	Ethiopia	East Africa	cross-sectional	319	38	Low	281	11.9	NR	NR																														3.2				1.3	7.9	5.5	1.4
Goldenberg	2016	Community	Uganda	East Africa	cross-sectional	400	135	Low	265	33.75	NR	NR	3	7
Grosso	2018	Community	Lesotho	Southern Africa	cross-sectional	743	534	Low	209	71.9	NR	NR
Hakim	2022	Community	South Sudan	East Africa	cross-sectional	838	414	Low	424	52.6	NR	NR
Hakim	2020	Community	South Sudan	East Africa	cross-sectional	838	317	Low	521	37.8	NR	NR			2.8	1.1	7							1.8	0.8	4.1	1.8	1.2	2.8	3	1.7	5.2	0.76	0.22	2.5	1.15	0.51	2.5	0.92	0.42	2							1.4	0.9
Hensen	2019	Community	Zimbabwe	East Africa	cross-sectional	2387	563	Low	1824	23.6	NR	NR
Herce	2018	Community	Malawi	East Africa	cross-sectional	106	66	Low	40	62	54	72
Hladik	2017	Community	Uganda	East Africa	cross-sectional	942	323	Low	619	34.3	NR	NR																																				1.28	1.05
Ingabire	2019	Community	Rwanda	East Africa	cross-sectional	1168	587	Moderate	581	50.3	NR	NR															1.03	0.75	1.41	2.31	1.24	4.29											1.29	0.99	1.67
Inguane	2015	Community	Mozambique	East Africa	cross-sectional	1240	341	Low	899	27.5	NR	NR
Jonas	2020	Community	Namibia	Southern Africa	cross-sectional	1188	487	Moderate	701	41	NR	NR
Jones	2023	Health facility	Zimbabwe	East Africa	cohort	6665	441	Low	6224	6.6	NR	NR																																				2.16	1.97
Kassanjee	2022	Community	South Africa	Southern Africa	cross-sectional	2999	1862	Low	1137	62.1	NR	NR
Kerrigan	2017	Community	Tanzania	East Africa	cross-sectional	496	203	Low	293	40.9	NR	NR												1.53	0.99	2.35
Kilembe	2019	Community	Zambia	East Africa	cross-sectional	1377	576	Low	801	41.8	NR	NR															1.81	1.35	2.41	3.54	2.35	4.83
Lancaster	2016	Community	Malawi	East Africa	cross-sectional	200	138	Low	62	69	62	75
McKinnon	2015	Health facility	Kenya	East Africa	cohort	5668	1717	Low	3951	30.3	NR	NR
Merrigan	2015	Community	Botswana	Southern Africa	cross-sectional	947	586	Low	361	61.9	56.7	69.2	4.7
Metaferia	2021	Community	Ethiopia	East Africa	cross-sectional	360	27	Low	333	7.5	NR	NR
Milovanovic	2023	Community	South Africa	Southern Africa	cross-sectional	2999	1862	Low	1137	62.1	NR	NR	6
Mizinduko	2020	Community	Tanzania	East Africa	cross-sectional	952	146	Low	806	15.3	12.5	18.6			6.08	3.19	11.58	2.38	1.23	4.6				1.58	0.72	3.46	1.26	0.81	1.95
Moazzami	2020	Community	Lesotho	Southern Africa	cross-sectional	743	534	Low	209	71.9	NR	NR												1.1	1	1.2																						1.3	1.1
Mulholland	2022	Community	Multicountry	East Africa	cross-sectional	715	85	Low	630	11.9	NR	NR
Musyoki	2015	Community	Kenya	East Africa	cross-sectional	596	183	Low	413	30.7	27	34.4
Mutagoma	2017	Community	Rwanda	East Africa	cross-sectional	1909	819	Low	1090	42.9	39.5	43.8
Mutagoma	2017	Community	Rwanda	East Africa	cross-sectional	1112	567	Low	545	51	47.8	53.8						1.8	1.4	2.4				0.6	0.3	1.1	1.5	1.1	2				1	0.77	1.25													1.7	1.3
Nzivo	2019	Community	Kenya	East Africa	cross-sectional	268	44	Low	221	16.4	NR	NR			14.79	4.1	53.37	3.78	1.02	13.97
Okiria	2023	Community	South Sudan	East Africa	cross-sectional	408	108	Low	300	26.5														4.5	1.4	14.6	1.8	1	3.2													1.7				1	2.8	1.3	0.7
Rhead	2018	Community	Zimbabwe	East Africa	cross-sectional	173	91	Low	82	52.6	NR	NR
Rossouw	2023	Community	South Africa	Southern Africa	cross-sectional	401	257	Low	144	64.1	NR	NR
Sweet	2020	Health facility	Kenya	East Africa	cohort	348	84	Low	264	24.1	NR	NR
Rwema	2019	Community	South Africa	Southern Africa	cross-sectional	410	261	Low	149	63.7	NR	NR
Vu	2018	Community	Tanzania	East Africa	cross-sectional	1909	535	Low	1374	28	NR	NR	4											1.7	0.6	5.2	2.5	1.9	3.3
Wariso	2023	Community	Ethiopia	East Africa	cross-sectional	6085	1107	Low	4978	18.2	NR	NR
Wells	2018	Community	South Africa	Southern Africa	cross-sectional	410	261	Low	149	63.7	NR	NR
[truncated: 43 more columns]
